# Supplementary material for: Genome-Wide Identification and Stress Responses of Cowpea Thaumatin-like Proteins: A Comprehensive Analysis
Source: Plants (Basel). 2024 Nov 19;13(22):3245. doi: 10.3390/plants13223245 (PMC11598614; doi:10.3390/plants13223245)
Supplement: Supplementary file 1 [file plants-13-03245-s001.zip]

Archive with 1 entries (1 files):
- plants-3217906-supplementary.rar
